# Supplementary material for: Host Species and Environmental Effects on Bacterial Communities Associated with Drosophila in the Laboratory and in the Natural Environment
Source: PLoS One. 2013 Aug 13;8(8):e70749. doi: 10.1371/journal.pone.0070749 (PMC3742674; doi:10.1371/journal.pone.0070749)
Supplement: Table S1 — Total number of sequences after quality filtering and the proportion of Wolbachia sequences for each sample. (XLS) [file pone.0070749.s002.xls]

## Sheet: Sheet3
sample ID	sample type	number of sequences*	% Wolbachia sequences
m.ora1	adult	4487	0.51
s.ora1	adult	8944	89.8
m.ora2	adult	4104	0.05
s.ora2	adult	4148	6.65
m.ora3	adult	4456	0
s.ora3	adult	5463	83.23
m.str	adult	4802	0
s.str	adult	5395	53.09
m.app	adult	7366	9.84
s.app	adult	6912	33.03
m.pea	adult	6815	0.63
s.pea	adult	8242	43.24
m.com	adult	7165	73.72
s.com	adult	7679	67.99
m.pet1	adult	2738	0
m.pet2	adult	12143	95.25
m.pet3	adult	7165	0
m.pet4	adult	5306	20.67
m.pet5	adult	5824	0
m.pet6	adult	3939	94.19
s.pet1	adult	11037	98.95
s.pet2	adult	6618	98.11
s.pet3	adult	7738	87.18
s.pet4	adult	2641	0
s.pet5	adult	10309	97.47
s.pet6	adult	10604	99.83
m.pet1_l	larva	4270	0
m.pet2_l	larva	2329	5.97
m.pet3_l	larva	1880	0
m.pet4_l	larva	4206	3
m.pet5_l	larva	11846	0
m.pet6_l	larva	7949	0.74
s.pet1_l	larva	4434	93.82
s.pet2_l	larva	6793	6.07
s.pet3_l	larva	5815	1.44
s.pet4_l	larva	927	0
s.pet5_l	larva	721	17.06
s.pet6_l	larva	2371	96.88
mel	adult	8261	48.58
sim	adult	11048	92.65
sech	adult	8864	65.81
yak	adult	10371	0
erec	adult	8286	0.02
pers	adult	4066	0.02
pseu	adult	4887	0
vir	adult	4418	0
moja	adult	6590	0
mel_l	larva	6463	7.64
sim_l	larva	6294	4.27
sech_l	larva	3355	15.83
yak_l	larva	5492	0
erec_l	larva	4548	0
pers_l	larva	4614	0
pseud_l	larva	4996	0
vir_l	larva	6566	0
moja_l	larva	3970	0
neg	negative control	34	0
		*before Wolbachia removal
